# Supplementary material for: Nest Depth and Height Are Associated with Breeding Outcomes in the Small Bee-Eater (Merops orientalis): A Preliminary Field Study from Pakistan
Source: Animals (Basel). 2026 Jan 8;16(2):186. doi: 10.3390/ani16020186 (PMC12837328; doi:10.3390/ani16020186)
Supplement: Supplementary file 1 [file animals-16-00186-s001.zip]

Archive with 1 entries (1 files):
- animals-3975467-supplementary.pdf
